# Supplementary material for: Detection of cytomegalovirus (CMV) by digital PCR in stool samples for the non-invasive diagnosis of CMV gastroenteritis
Source: Virol J. 2022 Nov 11;19:183. doi: 10.1186/s12985-022-01913-z (PMC9650834; doi:10.1186/s12985-022-01913-z)
Supplement: Supplementary file 1 — Additional file 1. The dMIQE2020 checklist. [file 12985_2022_1913_MOESM1_ESM.xlsx]

## Sheet: dMIQE2020 checklist
ITEM TO CHECK	PROVIDED	COMMENT
Column1	Y/N	Column2	Y	Y	raw data uploaded to online repository with ID:
1. SPECIMEN			N	N	raw data included as supplemental files:
Detailed description of specimen type and numbers	Y	Additional file 2 / 1.SPECIMEN		NA	raw data available on request:
Sampling procedure (including time to storage)	Y	Additional file 2 / 1.SPECIMEN			raw data not available:
Sample aliquotation, storage conditions and duration	Y	Additional file 2 / 1.SPECIMEN
2. NUCLEIC ACID EXTRACTION
Description of extraction method including amount of sample processed	Y	Munuscript/ Method / DNA extraction
Volume of solvent used to elute/resuspend extract	Y	Munuscript/ Method / DNA extraction
Number of extraction replicates	N	N/A
Extraction blanks included?	N	N/A
3. NUCLEIC ACID ASSESSMENT AND STORAGE
Method to evaluate quality of nucleic acids	Y	Additional file 2 / 2.NUCLEIC ACID ASSESSMENT AND STORAGE
Method to evaluate quantity of nucleic acids (including molecular weight and calculations when using mass)	Y	Additional file 2 / 2.NUCLEIC ACID ASSESSMENT AND STORAGE
Storage conditions: temperature, concentration, duration, buffer, aliquots	Y	Additional file 2 / 2.NUCLEIC ACID ASSESSMENT AND STORAGE
Clear description of dilution steps used to prepare working DNA solution	Y	Additional file 2 / 2.NUCLEIC ACID ASSESSMENT AND STORAGE
4. NUCLEIC ACID MODIFICATION	Y
Template modification (digestion, sonication, pre-amplification, bisulphite etc.)	Y	Additional file 2 / 3.NUCLEIC ACID MODIFICATION
Details of repurification following modification if performed	Y	Additional file 2 / 3.NUCLEIC ACID MODIFICATION
5. REVERSE TRANSCRIPTION	NA	All templates measured with dPCR were DNA templates
cDNA priming method and concentration	N	N/A
One or two step protocol (include reaction details for two step)	N	N/A
Amount of RNA added per reaction	N	N/A
Detailed reaction components and conditions	N	N/A
Estimated copies measured with and without addition of RT*	N	N/A
Manufacturer of reagents used with catalogue and lot numbers	N	N/A
Storage of cDNA: temperature, concentration, duration, buffer and aliquots	N	N/A
6. dPCR OLIGONUCLEOTIDES DESIGN AND TARGET INFORMATION
Sequence accession number or official gene symbol	Y	Additional file 3
Method (software) used for design and in silico verification	Y	Additional file 3
Location of amplicon	Y	Additional file 3
Amplicon length	Y	Additional file 3
Primer and probe sequences (or amplicon context sequence)**	Y	Additional file 3
Location and identity of any modifications	Y	Additional file 3
Manufacturer of oligonucleotides	Y	Additional file 3
7. dPCR PROTOCOL
Manufacturer of dPCR instrument and instrument model	Y	Munuscript/ Method/Digital PCR
Buffer/kit manufacturer with catalogue and lot number	Y	Additional file 4
Primer and probe concentration	Y	Munuscript/ Method/Digital PCR
Pre-reaction volume and composition (incl. amount of template and if restriction enzyme added)	Y	Additional file 4
Template treatment (initial heating or chemical denaturation)	N	Not performed in this study
Polymerase identity and concentration, Mg++ and dNTP concentrations***	Y	Additional file 4
Complete thermocycling parameters	Y	Munuscript/ Method/Digital PCR
8. ASSAY VALIDATION
Details of optimisation performed	N	Not performed in this study
Analytical specificity (vs. related sequences) and limit of blank (LOB)	Y	Additional file 5
Analytical sensitivity/LoD and how this was evaluated	Y	Additional file 5
Testing for inhibitors (from biological matrix/extraction)	N	Not performed in this study
9. DATA ANALYSIS
Description of dPCR experimental design	Y	Additional file 5
Comprehensive details of negative and positive controls (whether applied for QC or for estimation of error)	Y	Figure 2 and Additional file 6
Partition classification method (thresholding)	Y	Additional file 5
Examples of positive and negative experimental results (including fluorescence plots in supplemental material)	Y	Additional file 5
Description of technical replication	Y	Additional file 5
Repeatability (intra-experiment variation)	Y	Additional file 5
Reproducibility (inter-experiment/user/lab etc. variation )	N	Not assessed as performed in one laboratory only
Number of partitions measured (average and standard deviation )	Y	Additional file 5
Partition volume	Y	Additional file 5
Copies per partition (λ or equivalent ) (average and standard deviation)	Y	Additional file 5
dPCR analysis program (source, version)	Y	Additional file 5
Description of normalisation Method	Y	Additional file 5
Statistical Methods used for analysis	Y	Additional file 5
Data transparency	raw data available on request:	Figure1-5
