# Supplementary material for: Detection of cytomegalovirus (CMV) by digital PCR in stool samples for the non-invasive diagnosis of CMV gastroenteritis
Source: Virol J. 2022 Nov 11;19:183. doi: 10.1186/s12985-022-01913-z (PMC9650834; doi:10.1186/s12985-022-01913-z)
Supplement: Supplementary file 3 — Additional file 3. The details of dPCR oligonucleotides design and target information. [file 12985_2022_1913_MOESM3_ESM.xlsx]

## Sheet: tableS1
Assay ID (Aliases)	Location of amplicon (Sequence accession number or official gene symbol)	Method (software) used for design and in silico verification	Amplicon length	Primer and probe sequences and modifications（5' to 3'）	Location and identity of any modifications	Manufacturer of oligonucleotides
IE1 (UL123, HHV5wtgp108)	Human betaherpesvirus 5 gene,exon2(NC_006273.2, 172329..174090, complement)	Primer Express software version 3.0.1 (Thermo Fisher Scientific, Waltham, MA, USA)	64bp	IE1-F: GTGATCCATGTGCTTATGACTTTGT	Yes; specific for target	It was synthesized by Sangon Biotech Company (Shanghai, China)
				IE1-R: GCCTTGGTCACGGGTGTCT
				IE1-Probe: FAM-ATCATGTGTTTAGGCCC-MGB
POP4 (RPP29)	H. sapiens POP4 gene, exon3(NC_000019.10, 29606283..29617237)	Primer Express software version 3.0.1 (Thermo Fisher Scientific, Waltham, MA, USA)	68bp	POP4-F: GGCGGTGGTCCTGGAGTACT	Yes; specific for target	It was synthesized by Sangon Biotech Company (Shanghai, China)
				POP4-R: AGAGGCCTTTGGCTTTCTTCTT
				POP4-Probe: VIC-ACCCGCCACAAGC-MGB
