# Supplementary material for: Detection of cytomegalovirus (CMV) by digital PCR in stool samples for the non-invasive diagnosis of CMV gastroenteritis
Source: Virol J. 2022 Nov 11;19:183. doi: 10.1186/s12985-022-01913-z (PMC9650834; doi:10.1186/s12985-022-01913-z)
Supplement: Supplementary file 4 — Additional file 4. The details of the dPCR platform and the reaction system. [file 12985_2022_1913_MOESM4_ESM.xlsx]

## Sheet:  tableS2
dPCR platform	QX200™ Droplet Digital PCR System (Bio-Rad)
Prepared reaction volume (µL)	22
Loaded reaction volume (µL)	20
Effective reaction volume (µL)	Up to 20.00
Partition volume (nL)	0.834
Theoretical maximum partition number	23529
Minimum number of partitions accepted to pass QC	10000
Mastermix	ddPCR Supermix for probes (No dUTP) (Bio-Rad 186-3023)
Reaction partitioning	QX200 droplet generator
Thermal Cycler	ABI thermal cycler (Thermo Fisher Scientific, Waltham, MA, USA)
Partition reading	QX200 droplet reader
Analysis Software	QuantaSoft v.1.7.4.0917
