# Supplementary material for: Detection of cytomegalovirus (CMV) by digital PCR in stool samples for the non-invasive diagnosis of CMV gastroenteritis
Source: Virol J. 2022 Nov 11;19:183. doi: 10.1186/s12985-022-01913-z (PMC9650834; doi:10.1186/s12985-022-01913-z)
Supplement: Supplementary file 5 — Additional file 5. The details of assay validation and data analysis about figures in this study. [file 12985_2022_1913_MOESM5_ESM.xlsx]

## Sheet: tableS3
	FIGURE IN THIS STUDY	Fig1B	Fig3A	Fig3B
ASSAY VALIDATION	Details of optimisation performed	Not performed in this study
	Analytical specificity (vs. related sequences) and limit of blank (LOB)	No amplification of either target in carrier or buffered solution.
	Analytical sensitivity/LoD and how this was evaluated	We tested the sensitivities by measuring the LOD50 of the standards, the detection probability of CMV DNA segment at low concentrations were tested. We first prepared a standard concentration of 80 copies/μL from 10,000 copies/μL by fivefold serial dilution, twofold serial dilutions were then conducted to obtain a series of working solution at low concentrations. Each standard sample was tested 8…
	Testing for inhibitors (from biological matrix/extraction)	Not performed in this study
DATA ANALYSIS	Description of dPCR experimental design	The copy numbers of the reference gene in DNA samples extracted from the same stool specimens using two distinct extraction kits.	Comparison of the CMV DNA segment copy number detected and that predicted. The predicted CMV DNA segment copy number of the standards were estimated by the dilution degree from the raw solution with a known concentration of the CMV DNA segment.	The detection probability of CMV DNA segment at low concentrations. The concentration of standards range from 40, 20 ,10, 5, 2.5, 1.25, 0.625, and 0.313 copies/μL
	Comprehensive details of negative and positive controls (whether applied for QC or for estimation of error)	Negative controls were from healthy donors and positive controls were from patient donors already diagnosed with CMV infection.
	Partition classification method (thresholding)	Duplex	Singeplex	Singeplex
	Examples of positive and negative experimental results (including fluorescence plots in supplemental material)	Supplemental Figure S2
	Description of technical replication	singe reaction	triplicate reactions	singe reaction was tested 8 times
	Repeatability (intra-experiment variation)	0.0443	0.0575	0.0643
	Reproducibility (inter-experiment/user/lab etc. variation )	N/A-performed in one laboratory only
	Number of partitions measured (whole exp )	Ave: 13561 SD: 1276 CV: 9.4%	Ave: 16896 SD: 1560 CV: 9.2%	Ave: 16776 SD: 1420 CV: 8.5%
	Partition volume	0.834 nL
	Copies per partition (λ or equivalent ) (whole exp)	Ave: 0.99 SD: 0.015 CV: 1.55%	Ave: 0.91 SD: 0.126 CV: 13.9%	Ave: 0.97 SD: 0.022 CV: 2.29%
	dPCR analysis program (source, version)	QuantaSoft software version 1.7.4
	Description of normalisation Method	N/A
	Statistical Methods used for analysis	Wilcoxon signed rank test	linear regression fit	nonlinear regression fit
	Data transparency	raw data available on request
